# Supplementary material for: Divergent evolution of Corynebacterium diphtheriae in India: An update from National Diphtheria Surveillance network
Source: PLoS One. 2021 Dec 15;16(12):e0261435. doi: 10.1371/journal.pone.0261435 (PMC8673651; doi:10.1371/journal.pone.0261435)
Supplement: S3 Table — (XLSX) [file pone.0261435.s003.xlsx]

## Sheet: 216 final
	S. No.	Year of isolation	Isolate ID	Sequence type	Toxigenicity testing	Region	State
	1	2015	TH1526	ST377	Positive	Vellore, TN	Tamil Nadu
	2	2016	TH1443	ST50	Positive	Chitoor, AP	Andhra Pradesh
	3	2017	WD135	*ST469	Positive	Malappuram, Kerala	Kerala
	4	2017	WD136	ST377	Positive	Malappuram, Kerala	Kerala
	5	2017	WD139	*ST466	Negative	Trivandrum, Kerala	Kerala
	6	2017	WD140	*ST469	Positive	Trivandrum, Kerala	Kerala
	7	2017	WD162	*ST466	Positive	Trivandrum, Kerala	Kerala
	8	2017	WD167	*ST466	Positive	Kozhikode, Kerala	Kerala
	9	2017	WD170	*ST466	Positive	Kozhikode, Kerala	Kerala
	10	2017	WD174	*ST466	Positive	Trivandrum, Kerala	Kerala
	11	2017	WD175	*ST469	Positive	Trivandrum, Kerala	Kerala
	12	2017	WD180	*ST542	Negative	Kannur, Kerala	Kerala
	13	2016	TH1496	ST50	Positive	Vellore, TN	Tamil Nadu
	14	2017	WD183	*ST469	Positive	Trivandrum, Kerala	Kerala
	15	2017	WD184	*ST469	Positive	Trivandrum, Kerala	Kerala
	16	2017	WD195	*ST469	Positive	Trivandrum, Kerala	Kerala
	17	2017	WD196	*ST469	Positive	Trivandrum, Kerala	Kerala
	18	2017	WD41	*ST466	Positive	Thrissur, Kerala	Kerala
	19	2017	WD53	*ST466	Positive	Malappuram, Kerala	Kerala
	20	2017	WD55	*ST466	Positive	Thrissur, Kerala	Kerala
	21	2017	WD73	*ST466	Positive	Ernakulam, Kerala	Kerala
	22	2017	WD75	ST422	Negative	Thrissur, Kerala	Kerala
	23	2017	WD77	*ST541	Positive	Ernakulam, Kerala	Kerala
	24	2016	TH1506	*ST408	Positive	Vellore, TN	Tamil Nadu
	25	2017	WD79	ST377	Positive	Malappuram, Kerala	Kerala
	26	2017	WD80	ST443	Negative	Malappuram, Kerala	Kerala
	27	2017	WD83	*ST466	Positive	Ernakulam, Kerala	Kerala
	28	2017	WD84	*ST469	Positive	Ernakulam, Kerala	Kerala
	29	2017	WD85	*ST466	Positive	Ernakulam, Kerala	Kerala
	30	2017	WD86	*ST466	Positive	Ernakulam, Kerala	Kerala
	31	2017	WD87	*ST466	Positive	Ernakulam, Kerala	Kerala
	32	2018	8C-97	ST575	Negative	Chennai, TN	Tamil Nadu
	33	2018	Agilandeswari	ST405	positive	Coimbatore, TN	Tamil Nadu
	34	2018	aisha	ST466	positive	Varanasi, UP	Uttar Pradesh
	35	2016	TH2020	ST50	Positive	AP	Andhra Pradesh
	36	2018	akash (KAR2018_1)	ST50	positive	Bagalkot, Karnataka	Karnataka
	37	2018	Aman	ST 377	positive	Raebariely,Lucknow	Uttar Pradesh
	38	2018	Anamika	ST466	positive	Fatehpur, Lucknow	Uttar Pradesh
	39	2018	Ananya	ST466	positive	Kanpur, Lucknow	Uttar Pradesh
	40	2018	anita	ST466	positive	Indore, MP	Madhya Pradesh
	41	2018	Arshal Ahmed	ST 466	positive	Kanpur, Lucknow	Uttar Pradesh
	42	2018	Ayan	ST 466	positive	Maharashtra	Maharashtra
	43	2018	CD56	ST50	positive	Raichur, Karnataka	Karnataka
	44	2018	CD57	ST50	positive	Raichur, Karnataka	Karnataka
	45	2018	CD61	ST50	positive	Raichur, Karnataka	Karnataka
	46	2016	TH510	ST295	Positive	Chitoor, AP	Andhra Pradesh
	47	2018	CD62	ST446	positive	Raichur, Karnataka	Karnataka
	48	2018	CD65	ST576	positive	Raichur, Karnataka	Karnataka
	49	2018	CD67	ST405	positive	Raichur, Karnataka	Karnataka
	50	2018	CD68	ST405	positive	Raichur, Karnataka	Karnataka
	51	2018	CD70	ST50	positive	Raichur, Karnataka	Karnataka
	52	2018	Dev	ST466	positive	Jalaun, Lucknow	Uttar Pradesh
	53	2018	Fiza (LUK2018_1)	ST587	positive	Kannauj, Lucknow	Uttar Pradesh
	54	2018	gayathri	ST50	positive	Chennai, TN	Tamil Nadu
	55	2018	Harishwaran	ST50	positive	Madurai, TN	Tamil Nadu
	56	2018	harshavardhan	ST548	positive	Indore, MP	Madhya Pradesh
	57	2016	TS1472	ST377	Positive	Trivandrum, Kerala	Kerala
	58	2018	Himaruchi	ST301	positive	Jalaun, Lucknow	Uttar Pradesh
	59	2018	kareena	ST466	positive	Indore, MP	Madhya Pradesh
	60	2018	kavitha	ST50	positive	Bagalkot, Karnataka	Karnataka
	61	2018	Krishna (LUK2018_4)	ST590	positive	Lalitpur, Lucknow	Uttar Pradesh
	62	2018	Laxmi (LUK2018_6)	ST466	positive	Kheri,Lucknow	Uttar Pradesh
	63	2018	mahalingam	ST466	positive	Bagalkot, Karnataka	Karnataka
	64	2018	manigandan	ST576	positive	Coimbatore, TN	Tamil Nadu
	65	2018	Mehak	ST 466	positive	Lucknow	Uttar Pradesh
	66	2018	Mohad Arshad	ST 466	positive	Nalanda, Lucknow	Uttar Pradesh
	67	2018	narandra	ST466	positive	Indore, MP	Madhya Pradesh
	68	2016	WD104	ST377	Positive	Trivandrum, Kerala	Kerala
	69	2018	nitha	ST542	Negative	Chennai, TN	Tamil Nadu
	70	2018	noor saba	ST466	positive	Lucknow	Uttar Pradesh
	71	2018	P1430	ST 408	Negative	Vellore, TN	Tamil Nadu
	72	2018	P5040	ST 405	positive	Salem, TN	Tamil Nadu
	73	2018	P5041	ST 405	positive	Salem, TN	Tamil Nadu
	74	2018	P5351	ST599	positive	Salem, TN	Tamil Nadu
	75	2018	P5352	ST 405	positive	Salem, TN	Tamil Nadu
	76	2018	Payal	ST466	positive	Patna, Lucknow	Uttar Pradesh
	77	2018	Poovarasan	ST405	positive	Salem, TN	Tamil Nadu
	78	2018	Priyanshu (LUK2018_7)	ST301	positive	Fatehpur, Lucknow	Uttar Pradesh
	79	2016	WD105	ST469	positive	Trivandrum, Kerala	Kerala
	80	2018	PT10-1	ST405	positive	Belgaum, Karnataka	Karnataka
	81	2018	PT10-2	ST405	positive	Belgaum, Karnataka	Karnataka
	82	2018	PT7	ST405	positive	Belgaum, Karnataka	Karnataka
	83	2018	Ramu	ST 50	Positive	Madurai, TN	Tamil Nadu
	84	2018	Rekha (LUK2018_5)	ST591	positive	Unnao, UP	Uttar Pradesh
	85	2018	Roshini	ST466	positive	Aauraiya, Lucknow	Uttar Pradesh
	86	2018	saraswathi	ST50	positive	Bagalkot, Karnataka	Karnataka
	87	2018	Segum	ST405	positive	Sitapur, Lucknow	Uttar Pradesh
	88	2018	Shifa	ST466	positive	Amethi, Lucknow	Uttar Pradesh
	89	2018	shivalingamma	ST50	positive	Bagalkot, Karnataka	Karnataka
	90	2016	WD125	ST377	positive	Trivandrum, Kerala	Kerala
	91	2018	Suryansh (LUK2018_2)	ST588	positive	Lalitpur, Lucknow	Uttar Pradesh
	92	2018	Swathi	ST 466	positive	Maharashtra	Maharashtra
	93	2018	TH112	ST377	positive	Chitoor, AP	Andhra Pradesh
	94	2018	TH1181	ST466	positive	Vellore, TN	Tamil Nadu
	95	2018	TH1289	ST575	Positive	Vellore, TN	Tamil Nadu
	96	2018	TH355	ST 469	Positive	Thiruvanamalai, TN	Tamil Nadu
	97	2018	usman	ST405	positive	Bijapur,Solapur	Maharashtra
	98	2018	WD14	ST 377	Positive	Wayanad, Kerala	Kerala
	99	2018	WD19	ST 466	Positive	Kannur, Kerala	Kerala
	100	2018	WD217	ST566	Negative	Malappuram, Kerala	Kerala
	101	2016	WD126	*ST466	Positive	Malappuram, Kerala	Kerala
	102	2018	WD219	ST542	Negative	Malappuram, Kerala	Kerala
	103	2018	WD229	ST466	positive	Kozhikode, Kerala	Kerala
	104	2018	WD230	ST466	positive	Kozhikode, Kerala	Kerala
	105	2018	WD232	ST308	positive	Kozhikode, Kerala	Kerala
	106	2018	WD235	ST567	positive	Kozhikode, Kerala	Kerala
	107	2018	WD236	ST568	Negative	Kozhikode, Kerala	Kerala
	108	2018	WD237	ST466	positive	Kozhikode, Kerala	Kerala
	109	2018	WD238	ST377	positive	Kozhikode, Kerala	Kerala
	110	2018	WD241	ST469	positive	Trivandrum, Kerala	Kerala
	111	2018	WD255	ST405	positive	Malappuram, Kerala	Kerala
	112	2015	TH1527	ST377	positive	Vellore, TN	Tamil Nadu
	113	2016	WD127	*ST469	Positive	Malappuram, Kerala	Kerala
	114	2018	WD273	ST408	Negative	Kozhikode, Kerala	Kerala
	115	2018	WD275	ST408	Negative	Kozhikode, Kerala	Kerala
	116	2018	WD277	ST542	Negative	Kozhikode, Kerala	Kerala
	117	2018	WD293	ST569	positive	Malappuram, Kerala	Kerala
	118	2018	WD42	ST 377	Positive	Thrissur, Kerala	Kerala
	119	2018	WD47	ST 469	Positive	Malappuram, Kerala	Kerala
	120	2018	yellappa	ST50	positive	Bagalkot, Karnataka	Karnataka
	121	2019	3293	ST405	positive	Chandigarh	Chandigarh
	122	2019	WD 47	ST50	positive	Trivandrum, Kerala	Kerala
	123	2019	WD 246	ST569	positive	Trivandrum, Kerala	Kerala
	124	2016	WD129	*ST466	Positive	Trivandrum, Kerala	Kerala
	125	2019	WD 284	ST569	positive	Trivandrum, Kerala	Kerala
	126	2019	WD 303	ST466	positive	Trivandrum, Kerala	Kerala
	127	2020	CD 60	ST466	positive	Chandigarh	Chandigarh
	128	2020	CD 61	ST466	positive	Chandigarh	Chandigarh
	129	2020	CD 62	ST466	positive	Chandigarh	Chandigarh
	130	2020	CD 63	ST466	positive	Chandigarh	Chandigarh
	131	2020	CD 64	ST377	positive	Chandigarh	Chandigarh
	132	2016	WD138	*ST405	Positive	Trivandrum, Kerala	Kerala
	133	2016	WD156	*ST466	Positive	Trivandrum, Kerala	Kerala
	134	2016	WD158	ST377	Positive	Trivandrum, Kerala	Kerala
	135	2016	WD37	*ST405	Positive	Trivandrum, Kerala	Kerala
	136	2016	WD38	*ST468	Positive	Kannur, Kerala	Kerala
	137	2016	WD45	*ST405	Positive	Malappuram, Kerala	Kerala
	138	2016	WD46	*ST405	Positive	Malappuram, Kerala	Kerala
	139	2016	WD57	*ST405	Positive	Trivandrum, Kerala	Kerala
	140	2015	TH2031	*ST405	Positive	Kadapa, AP	Andhra Pradesh
	141	2016	WD62	ST295	Negative	Malappuram, Kerala	Kerala
	142	2016	WD64	*ST470	Positive	Trivandrum, Kerala	Kerala
	143	2016	WD65	ST50	Positive	Malappuram, Kerala	Kerala
	144	2016	WD68	*ST408	Negative	Trivandrum, Kerala	Kerala
	145	2016	WD71	*ST405	Positive	Trivandrum, Kerala	Kerala
	146	2016	WD76	*ST405	Positive	Kannur, Kerala	Kerala
	147	2017	3292	ST466	positive	Chandigarh	Chandigarh
	148	2017	3293	ST466	positive	Chandigarh	Chandigarh
	149	2017	3735	ST301	positive	Chandigarh	Chandigarh
	150	2017	3738	ST405	positive	Chandigarh	Chandigarh
	151	2016	ERK388	ST377	Positive	Vellore, TN	Tamil Nadu
	152	2017	3922	ST466	positive	Chandigarh	Chandigarh
	153	2017	3957	ST466	positive	Chandigarh	Chandigarh
	154	2017	4332	ST466	positive	Chandigarh	Chandigarh
	155	2017	6112	ST466	positive	Chandigarh	Chandigarh
	156	2017	33246	ST301	positive	Chandigarh	Chandigarh
	157	2017	47408	ST377	positive	Delhi	Delhi
	158	2017	47428	ST592	positive	Delhi	Delhi
	159	2017	48808	ST377	positive	Delhi	Delhi
	160	2017	48809	ST377	positive	Delhi	Delhi
	161	2017	54172	ST466	positive	Delhi	Delhi
	162	2016	NS703	*ST409	Negative	Bangladesh	Bangladesh
	163	2017	54179	ST466	positive	Delhi	Delhi
	164	2017	Akash	ST301	positive	Fatehpur, lucknow	Uttar Pradesh
	165	2017	Akmal	ST466	positive	Darbhanga, Lucknow	Uttar Pradesh
	166	2017	Alisa Banu	ST466	positive	Amethi, Lucknow	Uttar Pradesh
	167	2017	Anshika	ST466	positive	Allahavad, Lucknow	Uttar Pradesh
	168	2017	Anushka	ST301	positive	Sultanpur, Lucknow	Uttar Pradesh
	169	2017	Arshika	ST405	positive	Coimbatore, TN	Tamil Nadu
	170	2017	Atifa	ST466	positive	Kanpur, Lucknow	Uttar Pradesh
	171	2017	Bittu	ST466	positive	Patna, Lucknow	Uttar Pradesh
	172	2017	BL10550	ST377	positive	Hyderabad, AP	Andhra Pradesh
	173	2016	P3652	ST591	Negative	Thiruvanamalai, TN	Tamil Nadu
	174	2017	chandni (LUK2017_5)	ST576	positive	Lucknow	Uttar Pradesh
	175	2017	Dhru	ST466	positive	Hardui, Lucknow	Uttar Pradesh
	176	2017	Dilshad	ST466	positive	Mainpuri, Lucknow	Uttar Pradesh
	177	2017	Gunja	ST301	positive	Shahjahanpur, Lucknow	Uttar Pradesh
	178	2017	hina (LUK2017_2)	ST573	Positive	Lucknow	Uttar Pradesh
	179	2017	Huda	ST466	positive	Barabanki, Lucknow	Uttar Pradesh
	180	2017	Karthikeyan	ST405	positive	Coimbatore, TN	Tamil Nadu
	181	2017	Laxmi	ST301	positive	Shahjahanpur, Lucknow	Uttar Pradesh
	182	2017	Mohammed	ST405	positive	Palladam,Tirupur	Tamil Nadu
	183	2017	Mythreyan	ST469	positive	Erode, TN	Tamil Nadu
	184	2016	TH1112	ST50	Negative	Vellore, TN	Tamil Nadu
	185	2017	NAG	ST50	Positive	Bagalkot, Karnataka	Karnataka
	186	2017	Nagaraj	ST 50	positive	Karnataka	Karnataka
	187	2017	Nisha	ST50	positive	Barabanki, Lucknow	Uttar Pradesh
	188	2017	pankaj (LUK2017_4)	ST548	positive	Lucknow	Uttar Pradesh
	189	2017	Priyanshu	ST301	positive	Shahjahanpur, Lucknow	Uttar Pradesh
	190	2017	PT3114	ST405	positive	Koppal,karnataka	Karnataka
	191	2017	PTA	*ST405	Positive	Coimbatore, TN	Tamil Nadu
	192	2017	PTA1	*ST405	Positive	Coimbatore, TN	Tamil Nadu
	193	2017	Radhika	ST301	positive	Shahjahanpur, Lucknow	Uttar Pradesh
	194	2017	Ram ladete	ST301	positive	Shahjahanpur, Lucknow	Uttar Pradesh
	195	2016	TH1141	ST50	Positive	Salem, TN	Tamil Nadu
	196	2017	Rinki	ST301	positive	Shahjahanpur, Lucknow	Uttar Pradesh
	197	2017	rithika (LUK2017_3)	ST574	positive	Lucknow	Uttar Pradesh
	198	2017	Sahzad	ST301	positive	Kannauj, Lucknow	Uttar Pradesh
	199	2017	Shaima Banu	ST466	positive	Sultanpur, Lucknow	Uttar Pradesh
	200	2017	Shakuntala devi	ST301	positive	Shahjahanpur, Lucknow	Uttar Pradesh
	201	2017	Shubham	ST466	positive	Hardui, Lucknow	Uttar Pradesh
	202	2017	Sobhita	ST301	positive	Shahjahanpur, Lucknow	Uttar Pradesh
	203	2017	Sonu	ST301	positive	Fatehpur, lucknow	Uttar Pradesh
	204	2017	TH1405	ST 570	positive	Vellore, TN	Tamil Nadu
	205	2017	TH1544	ST 469	positive	Vellore, TN	Tamil Nadu
	206	2016	TH1337	*ST405	Positive	Kadapa, AP	Andhra Pradesh
	207	2017	TH726	ST570	positive	Vellore, TN	Tamil Nadu
	208	2017	TH876	ST570	positive	Vellore, TN	Tamil Nadu
	209	2017	TH960	ST570	positive	Thiruvanamalai, TN	Tamil Nadu
	210	2017	TS234	*ST405	Positive	Bangalore, Karnataka	Karnataka
	211	2017	TS293	ST50	Positive	Bangalore, Karnataka	Karnataka
	212	2017	WD115	*ST469	Positive	Malappuram, Kerala	Kerala
	213	2017	WD118	*ST466	Positive	Kannur, Kerala	Kerala
	214	2017	WD121	ST377	Positive	Thrissur, Kerala	Kerala
	215	2017	WD122	*ST540	Positive	Thrissur, Kerala	Kerala
	216	2017	WD128	*ST466	Positive	Trivandrum, Kerala	Kerala
